# Supplementary material for: Investigating Glioblastoma Multiforme Sub-Proteomes: A Computational Study of CUSA Fluid Proteomic Data
Source: Int J Mol Sci. 2022 Feb 12;23(4):2058. doi: 10.3390/ijms23042058 (PMC8879425; doi:10.3390/ijms23042058)
Supplement: Supplementary file 1 [file ijms-23-02058-s001.zip]

Archive with 1 entries (1 files):
- ijms-1546271-supplementary.pdf
